# Supplementary material for: Multi-Vortex Regulation for Efficient Fluid and Particle Manipulation in Ultra-Low Aspect Ratio Curved Microchannels
Source: Micromachines (Basel). 2021 Jun 27;12(7):758. doi: 10.3390/mi12070758 (PMC8303296; doi:10.3390/mi12070758)
Supplement: Supplementary file 1 [file micromachines-12-00758-s001.zip]

Archive with 7 entries (7 files):
- micromachines-1233460 supplementary for conversion.pdf
- Supplementary Movie S1.avi
- Supplementary Movie S2.avi
- Supplementary Movie S3.avi
- Supplementary Movie S4.avi
- Supplementary Movie S5.avi
- Supplementary Movie S6.avi
